# Supplementary material for: Proposal for a Standard Protocol to Assess the Rheological Behavior of Thickening Products for Oropharyngeal Dysphagia
Source: Nutrients. 2022 Nov 25;14(23):5028. doi: 10.3390/nu14235028 (PMC9738203; doi:10.3390/nu14235028)
Supplement: Supplementary file 1 [file nutrients-14-05028-s001.zip]

Archive with 1 entries (1 files):
- nutrients-2025852 - supplementary.pdf
